# Supplementary material for: mRNA-Based Combination Therapy for Inflammation-Driven Osteoarthritis Induced by Monosodium Iodoacetate
Source: Pharmaceutics. 2025 Sep 24;17(10):1254. doi: 10.3390/pharmaceutics17101254 (PMC12567188; doi:10.3390/pharmaceutics17101254)
Supplement: Supplementary file 1 [file pharmaceutics-17-01254-s001.zip]

Archive with 1 entries (1 files):
- pharmaceutics-3874740-supplementary.pdf
